# Supplementary material for: Does the Duration of Primary and First Revision Surgery Influence the Probability of First and Subsequent Implant Failures after Extremity Sarcoma Resection and Megaprosthetic Reconstruction?
Source: Cancers (Basel). 2021 May 21;13(11):2510. doi: 10.3390/cancers13112510 (PMC8196552; doi:10.3390/cancers13112510)
Supplement: Supplementary file 1 [file cancers-13-02510-s001.zip]

Archive with 1 entries (1 files):
- cancers-1189761-after proof supplementary v2.pdf
